# Supplementary material for: Anti-PD-L1-Based Bispecific Antibodies Targeting Co-Inhibitory and Co-Stimulatory Molecules for Cancer Immunotherapy
Source: Molecules. 2024 Jan 17;29(2):454. doi: 10.3390/molecules29020454 (PMC10819708; doi:10.3390/molecules29020454)
Supplement: Supplementary file 1 [file molecules-29-00454-s001.zip]

Archive with 1 entries (1 files):
- molecules-2737952-supplementary.pdf
